# Supplementary material for: Causal Association between Arm Fat, Left Leg Fat, and Trunk Fat Masses and Risk of Polycystic Ovarian Syndrome: A Mendelian Randomization Study
Source: Comb Chem High Throughput Screen. 2025 Jan 9;29(4):555–65. doi: 10.2174/0113862073325251241101054306 (PMC13312385; doi:10.2174/0113862073325251241101054306)
Supplement: Supplementary file 1 [file CCHTS-29-4-555_SD1.zip]

Archive with 4 entries (3 files):
- CCHTS-29-4-555_SD1/
- CCHTS-29-4-555_SD1/Supplementary table 1 MR analysis of ukb-a-283.rar
- CCHTS-29-4-555_SD1/Supplementary table 2 MR analysis of ukb-a-279.rar
- CCHTS-29-4-555_SD1/Supplementary table 3 MR analysis of ukb-a-291.rar
